# Supplementary material for: A Multi-Cohort and Multi-Omics Meta-Analysis Framework to Identify Network-Based Gene Signatures
Source: Front Genet. 2019 Mar 19;10:159. doi: 10.3389/fgene.2019.00159 (PMC6434849; doi:10.3389/fgene.2019.00159)
Supplement: Supplementary file 2 [file Data_Sheet_2.ZIP]

Archive with 5 entries (3 files):
- M3Subnet_V_0.9/datasets/
- M3Subnet_V_0.9/files/
- M3Subnet_V_0.9/files/string.v10.28042015.conf.score.900.undirected.graphNEL.RData
- M3Subnet_V_0.9/functions.R
- M3Subnet_V_0.9/M3Subnet.R
