# Supplementary material for: A Multi-Cohort and Multi-Omics Meta-Analysis Framework to Identify Network-Based Gene Signatures
Source: Front Genet. 2019 Mar 19;10:159. doi: 10.3389/fgene.2019.00159 (PMC6434849; doi:10.3389/fgene.2019.00159)
Supplement: Supplementary file 2 [file Data_Sheet_2.ZIP › M3Subnet_V_0.9/functions.R]

# Returns a data frame containing the genes present in the meta signature and thier pvalues
# geneLevelstatistics = gene level statistics obtained by using getStatisticsWrapper function.
# pval = p-value threshold for identifying differentially expressed (or methylated) genes
# leaveOneOut = perform leave-one-out if TRUE
getMetaSignature <- function(geneLevelstatistics, pval, leaveOneOut = TRUE){
  stats = geneLevelstatistics[[1]]
  # selecting significant genes
  significantGenesLeft = stats[stats$pLeft.fdr<pval & stats$ES.pLeft.fdr<pval, c('ES', 'ES.pLeft.fdr' ,'pLeft.fdr')]
  colnames(significantGenesLeft) = c('ES', 'ES.pval.fdr', 'pval.fdr')
  significantGenesRight = stats[stats$pRight.fdr<pval & stats$ES.pRight.fdr<pval, c('ES', 'ES.pRight.fdr' ,'pRight.fdr')]
  colnames(significantGenesRight) = c('ES', 'ES.pval.fdr', 'pval.fdr')
  significantGenes0 = rbind(significantGenesLeft,significantGenesRight)
  significantGenes0 = significantGenes0[order(significantGenes0$pval.fdr),]
  
  significantGenes = list()
  if (leaveOneOut){
    for (i in 2:length(geneLevelstatistics)){
      cat(names(geneLevelstatistics)[[i]], "\n")
      stats = geneLevelstatistics[[i]]
      # selecting significant genes
      significantGenesLeft = stats[stats$pLeft.fdr<pval & stats$ES.pLeft.fdr<pval, c('ES', 'ES.pLeft.fdr' ,'pLeft.fdr')]
      colnames(significantGenesLeft) = c('ES', 'ES.pval.fdr', 'pval.fdr')
      significantGenesRight = stats[stats$pRight.fdr<pval & stats$ES.pRight.fdr<pval, c('ES', 'ES.pRight.fdr' ,'pRight.fdr')]
      colnames(significantGenesRight) = c('ES', 'ES.pval.fdr', 'pval.fdr')
      tempDf= rbind(significantGenesLeft,significantGenesRight)
      tempDf = tempDf[order(tempDf$pval.fdr),]
      significantGenes[length(significantGenes) + 1] = list(tempDf)
    }
    
    l1 <- Reduce( intersect, lapply(significantGenes, function(x){
      rownames(x)
    }))
    
    significantGenes0 = significantGenes0[l1,]
  } 
  
  significantGenes0
}

# The output of this function is a vector containing the list of genes present in the propagated network.
# grouList = a vector containing the list of methylation driven genes (MDGs). Genes are represented by "org:entrezID"
# graphObj = a graphNEL object containing the PPI informatmion where the nodes represent the genes in "org:entrezID" format
# level represents the number of levels to be traversed for network propagation
networkPropagation <- function (geneList, graphObj, level = 1){
  mGenes = NULL
  for (i in 1:length(geneList)){
    tempGeneList = geneList[i]
    tempGeneList = graph::edges(graphObj)[[as.character(tempGeneList)]]
    
    if (level==2){
      tempGeneList = unique(unlist(lapply(as.character(tempGeneList), FUN = function(x){  c(x, graph::edges(graphObj)[[x]]) })))
    }
    
    mGenes = c(mGenes, geneList[i], tempGeneList)
  }
  mGenes
}

# Returns a list of gene level statistics after performing leave-one-out if TRUE
# dataList = a list of datasets to be combined. Each dataset is represented by a data frame where the rows represent the gene IDs and the columns represent the samples. 
# groupList = a list of class labels associated with the datasets mentioned in the dataList parameter. Each class label is represented by a named vector where the values can be 'c' (control) or 'd' (disease). The names must be matched with the respective dataset provided in the dataList parameter.
# leaveOneOut = perform leave-one-out if TRUE
getStatisticsWrapper <- function(allGenes, dataList, groupList, leaveOneOut = TRUE){
  statList = list()
  statList[length(statList)+1] = list(getStatistics (allGenes, dataList, groupList, ncores = 1))
  
  if (leaveOneOut){
    for (i in 1:length(dataList)){
      cat("Leaving ", names(dataList)[i], " out\n")
      statList[length(statList)+1] = list(getStatistics (allGenes, dataList[-i], groupList[-i], ncores = 1))
    }
    names(statList) = c("original",paste0("leaving_",names(dataList)))
  } 
  statList
}

# Returns a data frame containing the gene level statistics obtained from the meta-analysis
# dataList0 = a list of datasets to be combined. Each dataset is represented by a data frame where the rows represent the gene IDs and the columns represent the samples. 
# groupList0 = a list of class labels associated with the datasets mentioned in the dataList parameter. Each class label is represented by a named vector where the values can be 'c' (control) or 'd' (disease). The names must be matched with the respective dataset provided in the dataList parameter.
# ncores = number of cores to be used for this function
getStatistics <- function (allGenes, dataList0, groupList0, ncores) {
  # calculate left and right p-values
  pValue.Left <- pValue.Right <- data.frame(row.names=allGenes)
  for (i in 1:length(dataList0)){
    dataset=names(dataList0)[i]
    
    data <- dataList0[[i]]
    group <- groupList0[[i]]
    
    data=data[rownames(data)%in%allGenes,]
    
    gset=ExpressionSet(as.matrix(data))
    fl <- as.factor(group)
    gset$description <- fl
    design <- model.matrix(~ description + 0, gset)
    colnames(design) <- levels(fl)
    fit <- lmFit(gset, design)
    cont.matrix <- makeContrasts(d-c, levels=design)
    fit2 <- contrasts.fit(fit, cont.matrix)
    fit2 <- eBayes(fit2, 0.01)
    tT <- topTable(fit2, adjust="fdr", sort.by="B", number=Inf)
    tT$P.Left = ifelse(tT$logFC <0, tT$P.Value/2, 1-tT$P.Value/2)
    tT$P.Right = ifelse(tT$logFC >0, tT$P.Value/2, 1-tT$P.Value/2)
    pValue.Left[rownames(tT),dataset] <- tT[,"P.Left"]
    pValue.Right[rownames(tT),dataset] <- tT[,"P.Right"]
  }
  pValue.Left$pAddCLT <- apply(pValue.Left[,1:length(dataList0)], FUN = function(x) {addCLT(na.omit(x))}, MARGIN = 1)
  pValue.Right$pAddCLT <- apply(pValue.Right[,1:length(dataList0)], FUN = function(x) {addCLT(na.omit(x))}, MARGIN = 1)
  
  
  controlSize <- controlMean <- controlStd <- data.frame(row.names=allGenes)
  diseaseSize <- diseaseMean <- diseaseStd <- data.frame(row.names=allGenes)
  for (i in 1:length(dataList0)){
    dataset=names(dataList0)[i]
    
    data <- dataList0[[i]]
    group <- groupList0[[i]]
    
    data=data[rownames(data)%in%allGenes,]
    
    controlDat = data[,names(group)[group=="c"]]
    diseaseDat = data[,names(group)[group=="d"]]
    
    controlSize[rownames(controlDat), dataset] <- ncol(controlDat)
    diseaseSize[rownames(diseaseDat), dataset] <- ncol(diseaseDat)
    
    controlMean[rownames(controlDat), dataset] <- apply(controlDat, FUN=mean, MARGIN = 1)
    diseaseMean[rownames(diseaseDat), dataset] <- apply(diseaseDat, FUN=mean, MARGIN = 1)
    
    controlStd[rownames(controlDat), dataset] <- apply(controlDat, FUN=sd, MARGIN = 1)
    diseaseStd[rownames(diseaseDat), dataset] <- apply(diseaseDat, FUN=sd, MARGIN = 1)
  }
  
  fc=mclapply(allGenes, FUN=calculateFC, 
              controlSize=controlSize, controlMean=controlMean, controlStd=controlStd,
              diseaseSize=diseaseSize, diseaseMean=diseaseMean, diseaseStd=diseaseStd,
              mc.cores=ncores)
  names(fc) <- allGenes
  effectSizes <- unlist(lapply(fc,FUN=function(x){x$beta}))
  pValues <- unlist(lapply(fc,FUN=function(x){x$pval}))
  
  mRNAStats = data.frame(row.names = allGenes, pLeft=pValue.Left[allGenes,]$pAddCLT, 
                         pRight=pValue.Right[allGenes,]$pAddCLT, 
                         ES=effectSizes[allGenes], ES.pTwoTails=pValues[allGenes])
  mRNAStats$pTwoTails=2*apply(mRNAStats[,c("pLeft","pRight")], FUN=min, MARGIN = 1)
  mRNAStats$ES.pLeft = ifelse(mRNAStats$ES <0, mRNAStats$ES.pTwoTails/2, 1-mRNAStats$ES.pTwoTails/2)
  mRNAStats$ES.pRight = ifelse(mRNAStats$ES >0, mRNAStats$ES.pTwoTails/2, 1-mRNAStats$ES.pTwoTails/2)
  mRNAStats$pLeft.fdr=p.adjust(mRNAStats$pLeft,method="fdr")
  mRNAStats$pRight.fdr=p.adjust(mRNAStats$pRight,method="fdr")
  mRNAStats$pTwoTails.fdr=p.adjust(mRNAStats$pTwoTails,method="fdr")
  mRNAStats$ES.pLeft.fdr=p.adjust(mRNAStats$ES.pLeft,method="fdr")
  mRNAStats$ES.pRight.fdr=p.adjust(mRNAStats$ES.pRight,method="fdr")
  mRNAStats$ES.pTwoTails.fdr=p.adjust(mRNAStats$ES.pTwoTails,method="fdr")
  
  mRNAStats
}

# Helper function of getStatistics()
calculateFC = function(gInd, controlSize, controlMean, controlStd, diseaseSize, diseaseMean, diseaseStd) {
  # get dataset names without NA
  ds=controlSize[gInd,]
  ds=names(ds)[!is.na(ds)]
  
  tmp=data.frame(Study=seq(length(ds)),Source=ds, 
                 n1i=as.numeric(diseaseSize[gInd,ds]), m1i=as.numeric(diseaseMean[gInd,ds]), sd1i=as.numeric(diseaseStd[gInd,ds]), 
                 n2i=as.numeric(controlSize[gInd,ds]), m2i=as.numeric(controlMean[gInd,ds]), sd2i=as.numeric(controlStd[gInd,ds]))
  
  tmp1=escalc(measure="SMD", m1i=m1i, sd1i=sd1i, n1i=n1i,m2i=m2i, sd2i=sd2i, n2i=n2i, data=tmp)
  
  res <- try(rma.uni(yi, vi, data=tmp1, control=list(stepadj=0.5,maxiter=10000), method="REML"),silent=TRUE)
  res
}

# Returns the list of genes that are common between the given datasets
# dataList represents a list of datasets to be combined. Each dataset is represented by a data frame where the rows represent the gene IDs and the columns represent the samples. 
# nStudiesCount represents the minimum number of studies a gene needs to be present
getCommonGenes <- function(dataList, nStudiesCount = 3) {
  allGenes=NULL
  for (i in 1:length(dataList)) {
    data <- dataList[[i]]
    allGenes=union(allGenes, rownames(data))
  }
  
  dsCounts <- rep(0, length(allGenes))
  names(dsCounts) <- allGenes
  for (i in 1:length(dataList)) {
    data <- dataList[[i]]
    dsCounts[rownames(data)] <- dsCounts[rownames(data)] +1
  } 
  
  allGenes <- names(dsCounts)[dsCounts>=nStudiesCount]
  allGenes
}

#returns gene symbols in vector format.
#param: gene entrezIds in vector format
getMappedGenes <- function(entrezId, org='hsa'){
  if(org=='hsa'){
    x <- org.Hs.egSYMBOL
  }else if(org=='mmu'){
    x <- org.Mm.egSYMBOL  
  }
  mapped_genes <- mappedkeys(x)
  xx <- as.list(x[mapped_genes])  
  xx <- data.frame(geneSym = unlist(xx), stringsAsFactors = FALSE)
  rownames(xx) <- paste0(org,':',rownames(xx))
  xx[entrezId,]
}

#returns gene entrezIds in vector format.
#param: gene symbols in vector format
getMappedGenesIds <- function(geneSym, org='hsa'){
  if(org=='hsa'){
    x <- org.Hs.egSYMBOL2EG
  }else if(org=='mmu'){
    x <- org.Mm.egSYMBOL2EG  
  }   
  mapped_genes <- mappedkeys(x)
  xx <- as.list(x[mapped_genes])  
  
  xx <- do.call(rbind, lapply(xx, data.frame, stringsAsFactors=FALSE))
  geneId <- xx[geneSym,]
  geneId <- paste0(org,':',geneId)
  geneId
  
  
}
