# Supplementary material for: A Multi-Cohort and Multi-Omics Meta-Analysis Framework to Identify Network-Based Gene Signatures
Source: Front Genet. 2019 Mar 19;10:159. doi: 10.3389/fgene.2019.00159 (PMC6434849; doi:10.3389/fgene.2019.00159)
Supplement: Supplementary file 2 [file Data_Sheet_2.ZIP › M3Subnet_V_0.9/M3Subnet.R]

library(metafor)
library(BLMA)
library(igraph)
library(org.Hs.eg.db)

source(file = paste0('functions.R'))

fileDir = "files/"
resultDir = "results/"
dataDir = "datasets/"

############################
### Framework parameters ###
############################
thresholdSigGenes = 0.05 # threshold for identifying DEGs or DMGs.
thresholdEffectSizeFiltering = 0 # threshold for filtering the genes with their unsigned effect size while identifying methylation driven genes.

if (!dir.exists(resultDir))
  dir.create(resultDir, showWarnings = TRUE, recursive = FALSE, mode = "0777")

# The following code  will load take five gene expression studies (GSE16011_C1, GSE16011_C2, GSE4290, GSE68848 and GSE4271) 
# and three DNA methylation studies (GSE90496, GSE109379 and GSE53227) in the global environment.

# Please download the file from https://bit.ly/2Tihrw1 , save it into the "datasets" directory and uncomment the following line.
# load(file = paste0(dataDir,"data_LGG.RData"))

########################################################################
#### Module 1: Identify the differentially expressed genes (DEGs)  #####
########################################################################
allGenes = getCommonGenes(dataList = dataGEList, nStudiesCount = floor(length(dataGEList)/2)+1)
GE_statistics = getStatisticsWrapper(allGenes = allGenes, dataList = dataGEList, groupList = groupGEList, leaveOneOut = TRUE) # may take long time for larger datasets.

significantGenesGE = getMetaSignature (geneLevelstatistics = GE_statistics, pval = thresholdSigGenes, leaveOneOut = TRUE)
significantGenesGE = significantGenesGE[order(significantGenesGE$pval.fdr),]

########################################################################
#### Module 2: Identify the differentially methylated genes (DMGs)  ####
########################################################################
allGenes <- getCommonGenes(dataList = dataMETList,nStudiesCount =  floor(length(dataMETList)/2)+1)
MET_statistics = getStatisticsWrapper (allGenes = allGenes, dataList = dataMETList, groupList = groupMETList, leaveOneOut = TRUE)

significantGenesMET = getMetaSignature (geneLevelstatistics = MET_statistics, pval = thresholdSigGenes, leaveOneOut = TRUE)
significantGenesMET = significantGenesMET[order(significantGenesMET$pval.fdr),]

################################################################
#### Module 3: Identify the methylation driven genes (MDGs) ####
################################################################
merged =  intersect(rownames(significantGenesGE), rownames(significantGenesMET))
effectDf <- data.frame("effectGE" = significantGenesGE[merged,'ES'], "effectMET" = significantGenesMET[merged,'ES'], row.names = merged)
effectDf <- effectDf[which(abs(effectDf$effectGE) > thresholdEffectSizeFiltering & abs(effectDf$effectMET) > thresholdEffectSizeFiltering),] 

# Obtain the list of genes that have opposite effect sizes
tmp <- apply(effectDf, 1, function(x){
  x[1]*x[2] < 0
})
methylationDrivenGenes <- names(tmp[tmp==TRUE])

#######################################################################
#### Module 4: Identify the subnetworks using network propagation #####
#######################################################################
load(file = paste0(fileDir, "string.v10.28042015.conf.score.900.undirected.graphNEL.RData"))
graphObj = stringFilteredGraph
geneListNP = networkPropagation (geneList = as.vector(methylationDrivenGenes[methylationDrivenGenes %in% nodes(stringFilteredGraph)]), 
                                   graphObj = graphObj, level = 1)

geneListNP = unique(geneListNP)
geneListNP = geneListNP[geneListNP %in% rownames(significantGenesGE)]

graphObj.igraph = graph_from_graphnel(graphObj)  
tempGenes = geneListNP[which(geneListNP %in% V(graphObj.igraph)$name)]
sg = induced_subgraph(graph = graphObj.igraph, vids = tempGenes)

sg.cliques = largest_cliques(sg)
sg.cliques.members = unique(names(unlist(sg.cliques)))

networkBasedSignature = getMappedGenes(sg.cliques.members)
save(networkBasedSignature, file = paste0(resultDir,"networkBasedSignature.RData"))
